# Supplementary material for: SHP2 in TAMs promoted the survival of gastric adenocarcinoma via suppressing the P38/ERK1/2/SP1/BRD4/STING induced inflammation and ROS
Source: Front Med (Lausanne). 2026 Apr 30;13:1789222. doi: 10.3389/fmed.2026.1789222 (PMC13171397; doi:10.3389/fmed.2026.1789222)
Supplement: Supplementary file 3 [file Supplementary_File_3.xlsx]

## Sheet: Sheet1
Supplementary File 3
			NC	Low oxygen, low serum, low glucose	Low oxygen, low serum, low glucose+SHP2 OE	Low oxygen, low serum, low glucose+SHP2 OE+SHP2 KD	Low oxygen, low serum, low glucose+SHP2 OE+SHP2 KD+Mithramycin A	Low oxygen, low serum, low glucose+SHP2 OE+SHP2 KD+Mithramycin A+JQ-1
fig2	A	p-SHP2	0.98	0.32	1.68	0.128	0.132	0.117
			1.1	0.39	1.51	0.061	0.08	0.083
			0.93	0.28	1.7	0.074	0.066	0.129
		p-P38	0.34	0.86	0.079	1.71	1.71	1.8
			0.36	0.98	0.115	1.59	1.54	1.55
			0.29	1.15	0.061	1.62	1.75	1.59
		p-ERK1/2	0.39	0.93	0.083	1.61	1.61	1.77
			0.35	0.99	0.077	1.54	1.6	1.46
			0.32	1.08	0.122	1.8	1.68	1.69
		nucleus p-SP1	0.98	2.09	0.53	2.36	0.21	0.29
			1.16	2.03	0.75	2.41	0.25	0.31
			0.98	1.82	0.58	2.32	0.29	0.2
		nucleus BRD4	0.98	2	0.64	2.7	2.48	0.2
			1.11	1.96	0.6	2.38	2.59	0.38
			0.87	1.83	0.49	2.52	2.56	0.33
	A	P2X7R	0.98	0.32	1.68	0.128	0.132	0.117
			1.1	0.39	1.51	0.061	0.08	0.083
			0.93	0.28	1.7	0.074	0.066	0.129
		p-FOXM1	0.34	0.86	0.079	1.71	1.71	1.8
			0.36	0.98	0.115	1.59	1.54	1.55
			0.29	1.15	0.061	1.62	1.75	1.59
		STING	0.39	0.93	0.083	1.61	1.61	1.77
			0.35	0.99	0.077	1.54	1.6	1.46
			0.32	1.08	0.122	1.8	1.68	1.69
		NLRP3	0.98	2.09	0.53	2.36	0.21	0.29
			1.16	2.03	0.75	2.41	0.25	0.31
			0.98	1.82	0.58	2.32	0.29	0.2
fig3	A	IL-1β	1.11	1.16	1.02	1.21	1.09	1.04
			1.05	1.18	1.07	1.23	1.12	1.03
			1.08	1.19	1.03	1.2	1.12	1.01
		TNFα	1.09	1.19	1.03	1.25	1.11	1
			1.08	1.21	1.08	1.26	1.1	1.05
			1.067	1.25	1.04	1.3	1.08	1.01
		SOD（kU/g)	9.65	6.2	12.04	5.77	8.43	12.75
			9.98	6.61	12.18	5.37	7.66	12.15
			9.66	6.42	12.97	5.48	8.03	12.68
		MDA(μmol/g)	11.72	16.33	10.89	17.18	13.03	10.78
			12.28	15.77	11.4	17.37	13.22	10.32
			11.92	16.25	10.71	17.65	13.13	11
	B	Apoptosis rate (%)	9.65	18.29	5	28.38	20.53	1.31
			9.4	18.94	3.13	30.15	19.19	0.7
			11.31	21.86	5.2	30.23	20.93	1.89
fig4	A	arginase-1	1.12	0.31	1.55	0.067	0.32	1.63
			0.89	0.33	1.72	0.1	0.26	1.76
			0.96	0.22	1.79	0.102	0.35	1.61
		Cathepsink	0.87	0.24	1.57	0.164	0.31	1.68
			1.04	0.26	1.59	0.12	0.22	1.61
			1.09	0.31	1.79	0.077	0.35	1.75
	B	0H	799.38	783.42	821.59	776.54	790.52	772.02
			829.4	829.03	777.61	792.98	821.83	804.94
			795.35	821.83	827.2	825.98	779.86	820.43
		48H	452.54	527.23	311.35	673.59	520.65	298.57
			434.84	531.55	281.41	639.18	539.94	316.37
			459.83	579.07	301.5	632.21	577.74	297.65
	C	cell number	75.32	33.92	128.38	25.6	32.46	119.78
			85.95	34.97	119.52	20.85	48.81	123.75
			77.58	49.68	112.55	31.41	44.34	112.13
